# Supplementary material for: Barriers and facilitators to implementation of healthy food and drink policies in public sector workplaces: a systematic literature review
Source: Nutr Rev. 2023 Jun 19;82(4):503–35. doi: 10.1093/nutrit/nuad062 (PMC10925903; doi:10.1093/nutrit/nuad062)
Supplement: nuad062_Supplementary_Data [file nuad062_supplementary_data.zip]

Archive with 4 entries (3 files):
- nuad062_Supplementary_Data/
- nuad062_Supplementary_Data/Appendix S1 PRISMA checklist 2.pdf
- nuad062_Supplementary_Data/Appendix S2 Search log and results.pdf
- nuad062_Supplementary_Data/Appendix S3 Key findings from included studies.pdf
